# Supplementary material for: Genomic epidemiology of Streptococcus pyogenes from pharyngeal and skin swabs in Gabon
Source: Microbiol Spectr. 2024 May 24;12(7):e04265-23. doi: 10.1128/spectrum.04265-23 (PMC11218484; doi:10.1128/spectrum.04265-23)
Supplement: Table S1 — Quality control, sequencing statistics, Inc types, virulence genes, and antibiotic resistance genes. [file spectrum.04265-23-s0002.xlsx]

## Sheet: Table S1. Sequencing statistics
Supplementary Table S1. Quality Control, Sequencing Statistics, Inc Types, Virulence Genes and Antibiotic Resistance Genes
Isolate	# contigs	Largest contig	Total length	GC (%)	N50	N90	L50	L90	Avg. coverage depth	accession	mlst	Emm-type	EMM cluster	cluster_snp
GAS-G0069T	30	252091	1842069	38.35	157963	47685	5	13	90	SAMN37881191	46	EMM22.0	E4	singleton
GAS-G0106S	61	137197	2041796	39.5	72418	21554	11	33	76	SAMN37881192	721	EMM42.3	E6	Cluster01
GAS-G0113S	71	108903	2044359	39.5	68577	20404	12	36	46	SAMN37881193	-	EMM60.4	E1	Cluster07
GAS-G0113T	19	496255	1851605	38.3	182125	67803	4	10	53	SAMN37881194	-	EMM60.4	E1	Cluster07
GAS-G0163T	15	516866	1775570	38.25	276952	67823	3	7	65	SAMN37881195	-	EMM58.0	E3	Cluster14
GAS-G0215S	29	223062	1795541	38.31	124562	51222	5	14	95	SAMN37881196	109	EMM85.0	E6	singleton
GAS-G0231T	16	433577	1774782	38.25	276952	67823	3	9	56	SAMN37881197	-	EMM58.0	E3	Cluster14
GAS-G0236T	16	345899	1810584	38.52	225948	110749	4	8	60	SAMN37881198	-	EMM81.2	E6	Cluster11
GAS-G0256T	15	530902	1775362	38.25	516866	51083	2	7	66	SAMN37881199	-	EMM58.0	E3	Cluster14
GAS-G0258T	12	563695	1752729	38.28	406437	170027	2	5	88	SAMN37881200	239	EMM119.2	D4	singleton
GAS-G0281S	21	508488	1725183	38.48	181624	68032	3	9	66	SAMN37881201	129	EMM65.4	E6	Cluster13
GAS-G0281T	22	257209	1725104	38.47	181624	68032	4	10	38	SAMN37881202	129	EMM65.4	E6	Cluster13
GAS-G0289T	32	305867	1860288	38.41	179693	93093	4	9	76	SAMN37881203	10	EMM93.0	D4	singleton
GAS-G0294T	30	423349	1772580	38.34	107554	50564	5	15	42	SAMN37881204	-	EMM65.7	E6	singleton
GAS-G0298T	23	377182	1874338	38.28	140455	36827	4	13	77	SAMN37881205	404	EMM11.0	E6	Cluster09
GAS-G0299T	22	399446	1994563	38.25	140455	59183	4	12	49	SAMN37881206	404	EMM11.0	E6	Cluster09
GAS-G0316T	16	411108	1766439	38.26	277168	67823	3	8	83	SAMN37881207	-	EMM58.0	E3	Cluster14
GAS-G0340T	17	379984	1725559	38.38	189377	81462	4	8	80	SAMN37881208	-	EMM18.21	Single protein cluster clade Y	singleton
GAS-G0356T	18	496182	1851813	38.3	182125	67686	4	10	27	SAMN37881209	-	EMM60.4	E1	singleton
GAS-G0374T	12	452373	1708776	38.46	273376	178202	3	6	57	SAMN37881210	259	EMM84.1	E4	singleton
GAS-G0384T	12	355919	1827022	38.14	292903	80853	3	8	69	SAMN37881211	565	EMM118.2	E3	Cluster10
GAS-G0388T	36	257070	1834037	38.38	93662	35484	6	17	29	SAMN37881212	-	EMM65.7	E6	Cluster06
GAS-G0400T	33	257070	1818792	38.39	107213	53488	5	15	65	SAMN37881213	-	EMM65.7	E6	Cluster06
GAS-G0401T	22	221980	1783789	38.27	162503	80784	5	11	28	SAMN37881214	-	EMM104.0	E2	Cluster03
GAS-G0405T	13	487850	1750590	38.38	286129	98932	3	7	173	SAMN37881215	-	EMM132.0	-	singleton
GAS-G0407T	16	516831	1775729	38.25	243616	67823	3	8	71	SAMN37881216	-	EMM58.0	E3	Cluster14
GAS-G0413T	13	497813	1759370	38.35	280299	84101	3	7	108	SAMN37881217	674	EMM92.0	E2	Cluster04
GAS-G0422T	14	411108	1774180	38.25	273943	67823	3	8	69	SAMN37881218	-	EMM58.0	E3	Cluster14
GAS-G0435T	13	516820	1775418	38.25	277168	67823	3	7	45	SAMN37881219	-	EMM58.0	E3	Cluster14
GAS-G0465T	14	400421	1751789	38.31	239893	51326	3	8	59	SAMN37881220	-	EMM166.4	E2	singleton
GAS-G0502S	1903	40952	2379600	38.45	1436	606	422	1470	60	SAMN37881221	-	EMM65.7	E6	singleton
GAS-G0503T	21	296985	1827704	38.29	197723	93544	4	9	49	SAMN37881222	721	EMM42.3	E6	Cluster01
GAS-G0517T	31	229765	1798944	38.37	148740	35696	5	15	82	SAMN37881223	36	EMM12.0	A-C4	singleton
GAS-G0529T	608	105907	3626743	38.82	15214	2640	67	275	76	SAMN37881224	-	EMM118.2	E3	singleton
GAS-G0545T	14	346277	1810335	38.52	239518	144948	4	7	41	SAMN37881225	-	EMM81.2	E6	Cluster11
GAS-G0549S	19	322260	1761020	38.34	182091	79807	4	10	93	SAMN37881226	-	EMM192.0	D4	singleton
GAS-G0556T	18	346228	1846665	38.45	188371	101770	4	9	81	SAMN37881227	-	EMM81.2	E6	Cluster11
GAS-G0578S	31	247073	1834875	38.15	162372	51251	5	14	99	SAMN37881228	828	EMM223.0	D4	Cluster15
GAS-G0579S	22	408862	1749514	38.27	162503	51638	4	11	107	SAMN37881229	-	EMM104.0	E2	Cluster03
GAS-G0582S	29	246318	1834947	38.15	186824	55488	5	11	88	SAMN37881230	828	EMM223.0	D4	Cluster15
GAS-G0586T	28	246965	1834922	38.15	186824	55488	5	11	80	SAMN37881231	828	EMM223.0	D4	Cluster15
GAS-G0594T	29	246375	1834521	38.15	167882	51251	5	12	87	SAMN37881232	828	EMM223.0	D4	Cluster15
GAS-G0599S	29	246965	1835061	38.15	167882	51251	5	13	83	SAMN37881233	828	EMM223.0	D4	Cluster15
GAS-G0612S	23	434196	1828736	38.2	242984	59145	3	10	70	SAMN37881234	200	EMM122.0	Single protein cluster clade Y	Cluster12
GAS-G0612T	21	434196	1827881	38.2	242768	71225	3	9	78	SAMN37881235	200	EMM122.0	Single protein cluster clade Y	Cluster12
GAS-G0617T	18	346243	1846680	38.45	187576	101770	4	9	77	SAMN37881236	-	EMM81.2	E6	Cluster11
GAS-G0673S	991	59429	2230411	38.36	5890	680	90	603	63	SAMN37881237	565	EMM118.2	E3	singleton
GAS-G0680T	15	492342	1820978	38.48	239518	101770	3	7	74	SAMN37881238	-	EMM81.2	E6	Cluster11
GAS-G0682T	33	257070	1810315	38.39	107798	54645	5	14	95	SAMN37881239	-	EMM65.7	E6	Cluster06
GAS-G0728T	12	497833	1759053	38.35	280090	98857	3	6	88	SAMN37881240	674	EMM92.0	E2	Cluster04
GAS-G0731T	13	497822	1759169	38.35	280090	98857	3	7	70	SAMN37881241	674	EMM92.0	E2	Cluster04
GAS-G0741T	11	455282	1790093	38.43	289731	121664	3	7	75	SAMN37881242	96	EMM224.0	D4	singleton
GAS-G0759T	25	251569	1740165	38.45	202824	51268	4	12	66	SAMN37881243	46	EMM22.0	E4	singleton
GAS-G0768S	24	267248	1828566	38.19	184774	71225	4	11	100	SAMN37881244	200	EMM122.0	Single protein cluster clade Y	Cluster12
GAS-G0811T	12	497823	1759043	38.35	280090	98857	3	6	51	SAMN37881245	674	EMM92.0	E2	Cluster04
GAS-G0814T	15	333449	1719207	38.35	239782	80129	4	8	71	SAMN37881246	-	EMM192.0	D4	singleton
GAS-G0824T	17	266338	1785260	38.43	220651	80129	4	9	109	SAMN37881247	355	EMM56.0	D4	singleton
GAS-G0830T	51	264914	1902428	38.38	118659	23420	6	19	44	SAMN37881248	10	EMM93.0	D4	singleton
GAS-G0840T	28	459647	1927815	38.32	224842	52204	3	11	43	SAMN37881249	-	EMM63.0	E6	singleton
GAS-G0843T	29	345800	1874817	38.28	197484	51250	4	10	98	SAMN37881250	128	EMM181.0	-	Cluster02
GAS-G0859T	22	468408	1827935	38.29	223596	60458	3	9	50	SAMN37881251	721	EMM42.3	E6	Cluster01
GAS-G0867T	20	257209	1725052	38.47	181589	68032	4	10	89	SAMN37881252	129	EMM65.4	E6	singleton
GAS-G0871T	21	436314	1781665	38.37	243596	51844	3	9	92	SAMN37881253	258	EMM166.4	E2	singleton
GAS-G0874T	16	435691	1794394	38.26	239784	123426	3	8	96	SAMN37881254	771	EMM4.5	E1	Cluster08
GAS-G0875T	16	435691	1795019	38.27	239784	123426	3	8	75	SAMN37881255	771	EMM4.5	E1	Cluster08
GAS-G0893T	61	227752	2119220	39.18	67564	23397	10	30	76	SAMN37881256	128	EMM181.0	-	Cluster02
GAS-G0911T	25	448031	1821678	38.26	162503	48403	4	12	85	SAMN37881257	-	EMM104.0	E2	Cluster03
GAS-G0913S	21	529108	1865617	38.22	236415	46255	3	11	96	SAMN37881258	297	EMM63.3	E6	singleton
GAS-G0919T	16	344198	1787541	38.36	276857	67810	3	8	57	SAMN37881259	817	EMM209.1	E3	Cluster05
GAS-G0920T	15	366431	1787808	38.36	276857	89829	3	7	92	SAMN37881260	817	EMM209.1	E3	Cluster05
GAS-G0959T	38	251754	1843416	38.35	157964	46401	5	14	49	SAMN37881261	46	EMM22.0	E4	singleton
GAS-G0973T	12	355924	1756152	38.31	271002	80853	3	8	62	SAMN37881262	565	EMM118.2	E3	Cluster10
GAS-G0984T	13	355315	1697705	38.38	270934	80853	3	8	93	SAMN37881263	565	EMM118.2	E3	singleton
GAS-G1028T	17	247609	1820804	38.48	219452	101770	4	9	95	SAMN37881264	-	EMM81.2	E6	Cluster11
GAS-G1061T	985	57688	2593324	39.12	5250	857	127	579	59	SAMN37881265	36	EMM12.0	A-C4	singleton
GAS-G1083T	15	366426	1787738	38.36	276857	90562	3	7	97	SAMN37881266	817	EMM209.1	E3	Cluster05

## Sheet:  Inc Type
Isolate	rep34_3_repB(pW2580)	rep34_4_repB(pA852)	repUS43_1_CDS12738(DOp1)	repUS61_1_repA(pA996)	repUS62_1_repA(pDN571)
GAS-G0069T	.	.	100	.	.
GAS-G0106S	.	.	100	.	.
GAS-G0113S	100	.	100	.	.
GAS-G0113T	100	.	100	.	.
GAS-G0163T	.	.	100	.	.
GAS-G0215S	.	.	100	.	.
GAS-G0231T	.	.	100	.	.
GAS-G0236T	.	.	100	.	.
GAS-G0256T	.	.	100	.	.
GAS-G0258T	.	.	100	.	.
GAS-G0281S	.	.	100	.	100
GAS-G0281T	.	.	100	.	87.26
GAS-G0289T	.	.	100	.	.
GAS-G0294T	.	.	100	.	.
GAS-G0298T	.	100	100	.	.
GAS-G0299T	.	100	100	.	.
GAS-G0316T	.	.	100	.	.
GAS-G0340T	.	.	.	.	.
GAS-G0356T	100	.	100	.	.
GAS-G0374T	.	.	.	.	.
GAS-G0384T	.	.	100	.	.
GAS-G0388T	.	.	100	.	.
GAS-G0400T	.	.	100	.	.
GAS-G0401T	.	.	100	.	.
GAS-G0405T	.	.	100	.	.
GAS-G0407T	.	.	100	.	.
GAS-G0413T	.	.	100	100	.
GAS-G0422T	.	.	100	.	.
GAS-G0435T	.	.	100	.	.
GAS-G0465T	.	.	.	.	.
GAS-G0502S	.	100	100	100	.
GAS-G0503T	.	.	100	.	.
GAS-G0517T	.	.	.	.	.
GAS-G0529T	.	.	100	.	.
GAS-G0545T	.	.	100	.	.
GAS-G0549S	.	.	.	.	.
GAS-G0556T	.	.	.	.	.
GAS-G0578S	.	.	100	.	.
GAS-G0579S	.	.	100	.	.
GAS-G0582S	.	.	100	.	.
GAS-G0586T	.	.	100	.	.
GAS-G0594T	.	.	100	.	.
GAS-G0599S	.	.	100	.	.
GAS-G0612S	.	.	100	.	.
GAS-G0612T	.	.	100	.	.
GAS-G0617T	.	.	.	.	.
GAS-G0673S	.	.	100	.	.
GAS-G0680T	.	.	100	.	.
GAS-G0682T	.	.	100	.	.
GAS-G0728T	.	.	100	.	.
GAS-G0731T	.	.	100	100	.
GAS-G0741T	.	.	100	.	.
GAS-G0759T	.	.	.	.	.
GAS-G0768S	.	.	100	.	.
GAS-G0811T	.	.	100	100	.
GAS-G0814T	.	.	.	.	.
GAS-G0824T	.	.	100	.	.
GAS-G0830T	.	.	100	.	.
GAS-G0840T	.	.	100	.	.
GAS-G0843T	.	.	100	.	.
GAS-G0859T	.	.	100	.	.
GAS-G0867T	.	.	100	.	100
GAS-G0871T	.	.	.	.	.
GAS-G0874T	.	.	100	.	.
GAS-G0875T	.	.	100	.	.
GAS-G0893T	.	.	100	.	.
GAS-G0911T	.	.	100	.	.
GAS-G0913S	.	.	.	.	.
GAS-G0919T	.	100	100	.	.
GAS-G0920T	.	.	100	.	.
GAS-G0959T	.	.	100	.	.
GAS-G0973T	.	.	100	.	.
GAS-G0984T	.	.	.	.	.
GAS-G1028T	.	.	100	.	.
GAS-G1061T	.	.	.	.	.
GAS-G1083T	.	100	100	.	.

## Sheet: Virulence Genes
Isolate	GBS_RS03570	GBS_RS03585	MGAS10750_RS02400	SPY_RS07465	SPY_RS07470	SPY_RS07480	cfa/cfb	cpa	cppA	emm	endoS	enn	eno	fbaA	fbaB	fbp54	fctA	fctB	galU	grab	hasA	hasB	hasC	htrA/degP	hylA	hylP	ideS/mac	isdE	lepA	lmb	mf/spd	mf2	mrp	plr/gapA	prtF2	psaA	sagA	sclB	scpA/scpB	sda	sdn	sfbI/prtF1	sfbII/sof	sfbX	shr	ska	slaA	slo	smeZ
GAS-G0069T	0	0	100	100	100	100	100	0	100	0	98.89	99.53	99.92	100	0	100	0	0	100	0	0	0	0	100	99.96	100	100	100	0	100	100	100	100	100	99.57	100	100	0	100	0	100	0	0	100	100	100	0	100	100
GAS-G0106S	0	0	100	100	100	100	100	0	100	0	98.51	0	99.92	100	100	100	0	0	100	0	100	100	100	100	100	100	100	100	0	100	100	0	100	100	0	100	100	0	100	0	0	83.64	0	0	100	100	100	100	100
GAS-G0113S	0	0	100	100	100	100	100	0	100	0	0	0	99.92	98.09	0	100	0	0	100	0	100	100	100	100	100	100	100	100	0	100	100	100	100	100	0	100	100	0	99.92	0	0	80.84	0	100	100	100	0	100	100
GAS-G0113T	0	0	100	100	100	100	100	0	100	0	0	0	99.92	98.09	0	100	0	0	100	0	100	100	100	100	100	100	100	100	0	100	100	100	100	100	0	100	100	0	99.92	0	0	80.84	0	100	100	100	0	100	100
GAS-G0163T	0	0	100	100	100	100	100	100	100	0	100	100	100	98.51	0	100	0	0	100	100	100	100	100	100	100	0	100	100	0	100	100	0	99.77	100	99.66	100	100	0	100	0	0	0	0	99.39	100	100	0	100	100
GAS-G0215S	0	0	100	100	100	100	100	0	100	0	0	0	99.92	98.57	0	100	0	0	100	0	100	100	100	100	100	100	100	100	0	100	100	100	0	100	99.77	100	100	0	100	0	0	0	0	100	100	100	0	100	100
GAS-G0231T	0	0	100	100	100	100	100	100	100	0	100	100	100	98.51	0	100	0	0	100	100	100	100	100	100	100	0	100	100	0	100	100	0	99.77	100	99.66	100	100	0	100	0	0	83.64	0	99.39	100	100	0	100	100
GAS-G0236T	0	0	100	100	100	100	100	0	100	0	0	0	100	99.5	0	100	0	0	100	0	100	100	100	100	100	0	100	100	0	100	100	0	100	100	0	100	100	0	99.92	0	0	0	0	99.38	100	100	0	100	0
GAS-G0256T	0	0	100	100	100	100	100	100	100	0	100	100	100	98.51	0	100	0	0	100	100	100	100	100	100	100	0	100	100	0	100	100	0	99.77	100	99.66	100	100	0	100	0	0	0	0	99.39	100	100	0	100	100
GAS-G0258T	0	0	100	100	100	100	100	0	100	0	99.46	0	100	100	100	100	0	0	100	100	100	100	100	100	100	99.7	100	100	0	100	100	0	100	100	0	100	100	0	100	0	0	0	0	0	100	100	100	100	100
GAS-G0281S	0	0	100	100	100	100	100	100	100	0	99.83	0	100	0	100	100	0	0	100	0	100	100	100	100	100	99.51	100	100	0	100	100	0	100	100	0	100	100	0	100	0	0	0	0	0	100	100	0	100	100
GAS-G0281T	0	0	100	100	100	100	100	100	100	0	99.83	0	100	0	100	100	0	0	100	0	100	100	100	100	100	99.51	100	100	0	100	100	0	100	100	0	100	100	0	100	0	0	0	0	0	100	100	0	100	100
GAS-G0289T	0	0	100	100	100	100	100	99.96	100	0	100	0	99.92	97.63	100	100	0	0	100	0	96.83	100	100	100	100	100	100	100	0	100	100	0	100	100	0	100	100	0	100	0	0	0	0	0	100	100	0	100	100
GAS-G0294T	0	0	100	100	100	100	100	99.96	100	0	99.97	0	100	0	0	100	0	0	100	100	100	100	100	100	100	99.73	100	100	0	100	100	100	100	100	99.66	100	100	0	99.92	0	0	0	0	0	100	100	0	100	100
GAS-G0298T	0	0	100	100	100	100	100	100	100	0	100	0	99.92	0	0	100	0	0	100	0	100	100	100	100	100	100	100	100	0	100	100	100	0	100	99.86	100	100	0	99.66	0	0	0	0	98.93	100	100	0	100	100
GAS-G0299T	0	0	100	100	100	100	100	100	100	0	100	0	99.92	0	0	100	0	0	100	0	100	100	100	100	100	100	100	100	0	100	100	100	0	100	99.86	100	100	0	99.66	0	0	0	0	98.93	100	100	0	100	100
GAS-G0316T	0	0	100	100	100	100	100	100	100	0	100	100	100	0	0	100	0	0	100	100	100	100	100	100	100	0	100	100	0	100	100	0	99.77	100	99.66	100	100	0	100	0	0	83.64	0	99.39	100	100	0	100	100
GAS-G0340T	0	0	100	100	100	100	100	0	100	0	100	0	99.92	0	100	100	0	0	100	100	100	100	100	100	100	0	100	100	0	100	100	0	99.77	100	0	100	100	0	100	0	0	0	0	0	100	99.77	0	100	100
GAS-G0356T	0	0	100	100	100	100	100	0	100	0	0	0	99.92	98.09	0	100	0	0	100	0	100	100	100	100	100	100	100	100	0	100	100	100	100	100	0	100	100	0	99.92	0	0	80.84	0	100	100	100	0	100	100
GAS-G0374T	0	0	100	100	100	100	100	0	100	0	99.87	100	99.92	98.76	100	100	0	0	100	0	100	100	100	100	100	100	100	100	0	100	100	0	100	100	0	100	100	0	100	0	0	0	0	0	100	100	100	100	100
GAS-G0384T	0	0	100	100	100	100	100	0	100	0	99.33	0	100	98.01	0	100	0	0	100	100	100	100	100	100	100	0	100	100	0	100	100	0	99.61	100	99.71	100	100	0	100	0	0	0	0	100	99.92	100	0	100	100
GAS-G0388T	0	0	100	100	100	100	100	99.96	100	0	99.97	0	99.92	0	0	100	0	0	100	100	100	100	100	100	100	100	100	100	0	100	100	0	100	100	0	100	100	0	99.92	0	0	0	0	0	100	100	0	100	100
GAS-G0400T	0	0	100	100	100	100	100	99.96	100	0	99.97	0	99.92	0	0	100	0	0	100	100	100	100	100	100	100	100	100	100	0	100	100	0	100	100	0	100	100	0	99.92	0	0	0	0	0	100	100	0	100	100
GAS-G0401T	0	0	100	100	100	100	100	100	100	0	0	99.73	99.92	0	0	100	0	0	100	0	100	100	100	100	100	100	100	100	0	100	100	100	0	100	99.83	100	100	0	99.92	0	0	0	0	98.91	100	100	0	100	100
GAS-G0405T	0	0	100	100	100	97.83	100	90.22	100	0	98.89	0	99.92	100	0	100	0	0	100	100	100	100	100	100	100	99.84	100	100	0	100	100	0	0	100	90.21	100	100	0	99.92	0	0	87.27	0	99.7	100	100	0	100	100
GAS-G0407T	0	0	100	100	100	100	100	100	100	0	100	100	100	0	0	100	0	0	100	100	100	99.42	100	100	100	0	100	100	0	100	100	0	99.77	100	99.66	100	100	0	100	0	0	0	0	99.39	100	100	0	100	100
GAS-G0413T	0	0	100	100	100	100	100	100	100	0	99.76	99.37	99.92	100	0	100	0	0	100	100	100	100	100	100	100	0	99.9	100	0	100	100	0	99.77	100	99.8	100	100	0	100	0	0	0	0	99.85	100	100	0	100	100
GAS-G0422T	0	0	100	100	100	100	100	100	100	0	100	100	100	98.51	0	100	0	0	100	100	100	100	100	100	100	0	100	100	0	100	100	0	99.77	100	99.66	100	100	0	100	0	0	0	0	99.39	100	100	0	100	100
GAS-G0435T	0	0	100	100	100	100	100	100	100	0	100	100	100	0	0	100	0	0	100	100	100	100	100	100	100	0	100	100	0	100	100	0	99.77	100	99.66	100	100	0	100	0	0	0	0	99.39	100	100	0	100	100
GAS-G0465T	0	0	100	100	100	100	100	100	100	100	100	0	100	0	0	100	0	0	100	0	100	100	100	100	100	99.28	100	100	0	100	100	0	0	100	90.16	100	100	0	100	0	0	0	0	0	100	99.77	0	100	100
GAS-G0502S	0	0	0	0	0	0	100	100	100	0	0	0	0	0	0	0	100	100	0	100	81.59	0	0	0	0	100	80.41	92.77	100	100	100	0	100	0	0	0	100	0	0	0	0	0	0	100	0	84.87	0	0	100
GAS-G0503T	0	0	100	100	100	100	100	0	100	0	98.51	0	99.92	100	100	100	0	0	100	0	100	100	100	100	100	100	100	100	0	100	100	0	100	100	0	100	100	0	100	0	0	83.64	0	0	100	100	100	100	100
GAS-G0517T	0	0	100	100	100	100	100	100	100	100	100	0	100	0	0	100	0	0	100	100	100	100	100	100	100	100	100	100	0	100	100	100	0	100	100	100	100	99.3	100	100	0	0	100	100	100	100	0	100	100
GAS-G0529T	100	100	100	100	100	100	100	0	100	0	99.33	0	100	98.01	0	100	0	0	100	100	100	100	100	100	100	0	100	100	0	100	100	0	99.61	100	99.71	100	100	0	0	0	0	0	0	100	0	0	0	100	100
GAS-G0545T	0	0	100	100	100	100	100	0	100	0	0	0	100	99.5	0	100	0	0	100	0	100	100	100	100	100	0	100	100	0	100	100	0	100	100	0	100	100	0	99.92	0	0	0	0	99.38	100	100	0	100	0
GAS-G0549S	0	0	100	100	100	99.89	100	0	100	0	99.9	0	99.92	100	100	100	0	0	100	100	100	100	100	100	100	100	100	100	0	100	100	100	100	100	0	100	100	0	100	0	0	0	0	0	100	100	0	100	100
GAS-G0556T	0	0	100	100	100	100	100	0	100	0	0	0	100	99.5	0	100	0	0	100	0	100	100	100	100	100	99.7	100	100	0	100	100	0	100	100	0	100	100	0	99.92	0	0	0	0	99.38	100	100	0	100	0
GAS-G0578S	0	0	100	100	100	100	100	0	100	0	0	0	99.92	99.24	100	100	0	0	100	0	100	100	100	100	100	95.18	100	100	0	100	100	0	100	100	0	100	100	0	99.92	0	0	0	0	0	100	100	0	100	100
GAS-G0579S	0	0	100	100	100	100	100	100	100	0	0	99.73	99.92	0	0	100	0	0	100	0	100	100	100	100	100	0	100	100	0	100	100	0	0	100	99.83	100	100	0	99.92	0	0	0	0	98.91	100	100	0	100	100
GAS-G0582S	0	0	100	100	100	100	100	0	100	0	0	0	99.92	99.24	100	100	0	0	100	0	100	100	100	100	100	95.18	100	100	0	100	100	0	100	100	0	100	100	0	99.92	0	0	0	0	0	100	100	0	100	100
GAS-G0586T	0	0	100	100	100	100	100	0	100	0	0	0	99.92	99.24	100	100	0	0	100	0	100	100	100	100	100	95.18	100	100	0	100	100	0	100	100	0	100	100	0	99.92	0	0	0	0	0	100	100	0	100	100
GAS-G0594T	0	0	100	100	100	100	100	0	100	0	0	0	99.92	99.24	100	100	0	0	100	0	100	100	100	100	100	95.18	100	100	0	100	100	0	100	100	0	100	100	0	99.92	0	0	0	0	0	100	100	0	100	100
GAS-G0599S	0	0	100	100	100	100	100	0	100	0	0	0	99.92	99.24	100	100	0	0	100	0	100	100	100	100	100	95.18	100	100	0	100	100	0	100	100	0	100	100	0	99.92	0	0	0	0	0	100	100	0	100	100
GAS-G0612S	0	0	100	100	100	100	100	99.96	100	0	99.76	0	99.92	0	0	100	0	0	100	100	100	100	100	100	100	100	100	100	0	100	100	100	100	100	99.86	100	100	0	100	0	0	0	0	0	100	100	0	100	100
GAS-G0612T	0	0	100	100	100	100	100	99.96	100	0	99.76	0	99.92	0	0	100	0	0	100	100	100	100	100	100	100	100	100	100	0	100	100	100	100	100	99.86	100	100	0	100	0	0	0	0	0	100	100	0	100	100
GAS-G0617T	0	0	100	100	100	100	100	0	100	0	0	0	100	99.5	0	100	0	0	100	0	100	100	100	100	100	99.7	100	100	0	100	100	0	100	100	0	100	100	0	99.92	0	0	0	0	99.38	100	100	0	100	0
GAS-G0673S	0	0	100	100	100	100	100	96.47	100	0	0	0	100	98.01	0	100	0	0	100	0	100	100	100	100	93.38	100	100	100	0	93.27	100	100	0	100	0	100	100	0	0	0	0	0	0	100	0	0	0	87.35	100
GAS-G0680T	0	0	100	100	100	100	100	0	100	0	0	0	100	99.5	0	100	0	0	100	0	100	100	100	100	100	0	100	100	0	100	100	0	100	100	0	100	100	0	99.92	0	0	0	0	99.38	100	100	0	100	0
GAS-G0682T	0	0	100	100	100	100	100	99.96	100	0	99.97	0	99.92	0	0	100	0	0	100	100	100	100	100	100	100	100	100	100	0	100	100	100	100	100	0	100	100	0	99.92	0	0	0	0	0	100	100	0	100	100
GAS-G0728T	0	0	100	100	100	100	100	100	100	0	99.76	99.37	99.92	100	0	100	0	0	100	100	100	100	100	100	100	0	99.9	100	0	100	100	0	99.77	100	99.8	100	100	0	100	0	0	0	0	99.85	100	100	0	100	100
GAS-G0731T	0	0	100	100	100	100	100	100	100	0	99.76	99.37	99.92	100	0	100	0	0	100	100	100	100	100	100	100	0	99.9	100	0	100	100	0	99.77	100	99.8	100	100	0	100	0	0	0	0	99.85	100	100	0	100	100
GAS-G0741T	0	0	100	100	100	100	100	0	100	0	100	0	100	98.51	100	100	0	0	100	0	100	100	100	100	100	100	100	100	0	100	100	100	100	100	0	100	100	0	99.39	0	0	0	0	0	100	100	100	100	100
GAS-G0759T	0	0	100	100	100	100	100	0	100	0	98.89	99.53	99.92	0	0	100	0	0	100	0	0	0	0	100	100	100	100	100	0	100	100	0	100	100	99.57	100	100	0	100	0	100	0	0	99.69	100	100	0	100	100
GAS-G0768S	0	0	100	100	100	100	100	99.96	100	0	99.76	0	99.92	0	0	100	0	0	100	100	100	100	100	100	100	100	100	100	0	100	100	100	100	100	99.86	100	100	0	100	0	0	0	0	0	100	100	0	100	100
GAS-G0811T	0	0	100	100	100	100	100	100	100	0	99.76	99.37	99.92	100	0	100	0	0	100	100	100	100	100	100	100	0	99.9	100	0	100	100	0	99.77	100	99.8	100	100	0	100	0	0	0	0	99.85	100	100	0	100	100
GAS-G0814T	0	0	100	100	100	100	100	0	100	0	99.9	0	99.92	98.48	100	100	0	0	100	100	100	100	100	100	100	100	100	100	0	100	100	100	100	100	0	100	100	0	99.66	0	0	0	0	0	100	100	0	100	100
GAS-G0824T	0	0	100	100	100	100	100	0	100	0	99.9	0	99.92	97.72	100	100	0	0	100	100	100	100	100	100	100	100	100	100	0	100	100	0	100	100	0	100	100	0	100	0	0	0	0	0	100	100	100	100	100
GAS-G0830T	0	0	100	100	100	100	100	99.96	100	0	100	0	99.92	97.63	100	100	0	0	100	100	100	100	100	100	100	100	100	100	0	100	100	100	100	100	0	100	100	0	100	0	0	0	0	0	100	100	0	100	100
GAS-G0840T	0	0	100	100	100	100	100	0	100	0	0	0	100	100	0	100	0	0	100	0	100	100	100	100	100	99.64	100	100	0	100	100	100	100	100	0	100	100	0	100	0	0	0	0	99.39	100	100	0	100	0
GAS-G0843T	0	0	100	100	100	100	100	0	100	0	99.87	0	100	98.82	100	100	0	0	100	0	100	100	100	100	100	82.48	100	100	0	100	100	0	100	100	0	100	100	0	100	0	0	0	0	0	100	100	0	100	100
GAS-G0859T	0	0	100	100	100	100	100	0	100	0	98.51	0	99.92	100	100	100	0	0	100	0	100	100	100	100	100	100	100	100	0	100	100	0	100	100	0	100	100	0	100	0	0	83.64	0	0	100	100	100	100	100
GAS-G0867T	0	0	100	100	100	100	100	100	100	0	99.83	0	100	0	100	100	0	0	100	0	100	100	100	100	100	99.51	100	100	0	100	100	0	100	100	0	100	100	0	100	0	0	0	0	0	100	100	0	100	100
GAS-G0871T	0	0	100	100	100	100	100	0	100	0	99.76	0	100	0	100	100	0	0	100	100	100	100	100	100	100	100	100	100	0	100	100	100	100	100	0	100	100	0	100	0	0	0	0	0	100	100	0	100	100
GAS-G0874T	0	0	100	100	100	100	100	0	100	0	100	100	99.92	100	0	100	0	0	100	0	100	100	100	100	100	0	100	100	0	100	100	0	100	100	0	100	100	0	100	0	0	0	0	100	100	100	0	100	98.72
GAS-G0875T	0	0	100	100	100	100	100	0	100	0	100	100	99.92	100	0	100	0	0	100	0	100	100	100	100	100	0	100	100	0	100	100	0	100	100	0	100	100	0	100	0	0	0	0	100	100	100	0	100	98.72
GAS-G0893T	0	0	100	100	100	100	100	0	100	0	99.87	0	100	98.82	100	100	0	0	100	0	100	100	100	100	100	82.48	100	100	0	100	100	0	100	100	0	100	100	0	100	0	0	0	0	0	100	100	0	100	100
GAS-G0911T	0	0	100	100	100	100	100	100	100	0	0	99.73	99.92	0	0	100	0	0	100	0	100	0	100	100	100	100	100	100	0	100	100	0	0	100	99.83	100	100	0	99.92	0	0	0	0	98.91	100	100	0	100	100
GAS-G0913S	0	0	100	100	100	100	100	100	100	0	0	0	99.92	99.01	0	100	0	0	100	0	100	100	100	100	100	100	100	100	0	100	100	0	100	100	0	100	100	0	99.97	0	0	0	0	99.38	100	100	0	100	0
GAS-G0919T	0	0	100	100	100	100	100	100	100	0	99.77	0	99.92	98.57	0	100	100	100	100	0	100	100	100	100	100	0	100	100	100	100	100	0	100	100	0	100	100	0	100	0	0	0	0	100	100	100	0	100	99.57
GAS-G0920T	0	0	100	100	100	100	100	100	100	0	99.77	0	99.92	98.57	0	100	100	100	100	0	100	100	100	100	100	0	100	100	100	100	100	0	100	100	0	100	100	0	100	0	0	0	0	100	100	100	0	100	99.57
GAS-G0959T	0	0	100	100	100	100	100	0	100	0	98.89	99.53	99.92	100	0	100	0	0	100	0	0	0	0	100	99.96	100	100	100	0	100	100	100	100	100	99.57	100	100	0	100	0	100	0	0	100	100	100	0	100	100
GAS-G0973T	0	0	100	100	100	100	100	0	100	0	99.33	0	100	98.01	0	100	0	0	100	100	100	100	100	100	100	0	100	100	0	100	100	0	99.61	100	99.71	100	100	0	100	0	0	0	0	100	99.92	100	0	100	100
GAS-G0984T	0	0	100	100	100	100	100	0	100	0	99.33	0	100	98.01	0	100	0	0	100	100	100	100	100	100	100	0	100	100	0	100	100	0	99.61	100	99.71	100	100	0	100	0	0	0	0	100	99.92	100	0	100	100
GAS-G1028T	0	0	100	100	100	100	100	0	100	0	0	0	100	99.5	0	100	0	0	100	0	100	100	100	100	100	0	100	100	0	100	100	0	100	100	0	100	100	0	99.92	0	0	0	0	99.38	100	100	0	100	0
GAS-G1061T	0	0	100	100	100	100	100	100	100	100	100	0	100	0	0	100	0	0	100	100	100	100	100	100	100	100	100	100	0	100	100	0	0	100	100	100	100	99.74	100	100	0	83.69	100	100	100	100	0	100	100
GAS-G1083T	0	0	100	100	100	100	100	100	100	0	99.77	0	99.92	98.57	0	100	100	100	100	0	100	100	100	100	100	0	100	100	100	100	100	0	100	100	0	100	100	0	100	0	0	0	0	100	100	100	0	100	99.57
[truncated: 16 more columns]

## Sheet: AMR genes
Isolate	lmrP	tet(L)	tet(M)	thfT
GAS-G0069T	99.92	.	100	.
GAS-G0106S	100	.	100	.
GAS-G0113S	99.92	.	100	.
GAS-G0113T	99.92	.	100	.
GAS-G0163T	99.92	97.53	100	.
GAS-G0215S	99.92	.	100	100
GAS-G0231T	99.92	97.53	100	.
GAS-G0236T	99.92	.	100	.
GAS-G0256T	99.92	97.53	100	.
GAS-G0258T	100	.	100	.
GAS-G0281S	99.92	.	100	.
GAS-G0281T	99.92	.	100	.
GAS-G0289T	99.92	.	100	.
GAS-G0294T	99.92	97.53	100	.
GAS-G0298T	99.92	97.53	100	.
GAS-G0299T	99.92	97.53	100	.
GAS-G0316T	99.92	97.53	100	.
GAS-G0340T	99.92	.	.	.
GAS-G0356T	99.92	.	100	.
GAS-G0374T	99.92	.	.	.
GAS-G0384T	100	.	100	.
GAS-G0388T	99.92	.	100	.
GAS-G0400T	99.92	.	100	.
GAS-G0401T	100	.	100	.
GAS-G0405T	100	.	100	.
GAS-G0407T	99.92	97.53	100	.
GAS-G0413T	99.92	.	100	100
GAS-G0422T	99.92	97.53	100	.
GAS-G0435T	99.92	97.53	100	.
GAS-G0465T	100	.	.	.
GAS-G0502S	85.26	.	.	100
GAS-G0503T	100	.	100	.
GAS-G0517T	100	.	.	.
GAS-G0529T	100.00;84.85	.	100	.
GAS-G0545T	99.92	.	100	.
GAS-G0549S	99.92	.	.	.
GAS-G0556T	99.92	.	.	.
GAS-G0578S	99.92	.	100	.
GAS-G0579S	100	.	100	.
GAS-G0582S	99.92	.	100	.
GAS-G0586T	99.92	.	100	.
GAS-G0594T	99.92	.	100	.
GAS-G0599S	99.92	.	100	.
GAS-G0612S	100	.	100	.
GAS-G0612T	100	.	100	.
GAS-G0617T	99.92	.	.	.
GAS-G0673S	100	.	100	.
GAS-G0680T	99.92	.	100	.
GAS-G0682T	99.92	.	100	.
GAS-G0728T	99.92	.	100	100
GAS-G0731T	99.92	.	100	100
GAS-G0741T	100	.	100	.
GAS-G0759T	99.92	.	.	.
GAS-G0768S	100	.	100	.
GAS-G0811T	99.92	.	100	100
GAS-G0814T	99.92	.	.	.
GAS-G0824T	99.92	.	100	.
GAS-G0830T	99.92	.	100	.
GAS-G0840T	100	97.53	100	.
GAS-G0843T	100	97.53	100	.
GAS-G0859T	100	.	100	.
GAS-G0867T	99.92	.	100	.
GAS-G0871T	100	.	100	.
GAS-G0874T	100	97.53	100	.
GAS-G0875T	100	97.53	100	.
GAS-G0893T	100	97.53	100	.
GAS-G0911T	100	.	100	.
GAS-G0913S	99.92	.	100	.
GAS-G0919T	99.92	.	100	.
GAS-G0920T	99.92	.	100	.
GAS-G0959T	99.92	.	100	.
GAS-G0973T	100	.	100	.
GAS-G0984T	100	.	.	.
GAS-G1028T	99.92	.	100	.
GAS-G1061T	100	.	.	.
GAS-G1083T	99.92	.	100	.
